# Supplementary material for: Neurohypophysial Hormones Associated with Osmotic Challenges in the Brain and Pituitary of the Euryhaline Black Porgy, Acanthopagrus schlegelii
Source: Cells. 2021 Nov 9;10(11):3086. doi: 10.3390/cells10113086 (PMC8624723; doi:10.3390/cells10113086)
Supplement: Supplementary file 1 [file cells-10-03086-s001.zip]

Archive with 5 entries (5 files):
- cells-1366984 -Fig S2-2021-10-31.pdf
- cells-1366984 -Fig S3-2021-10-31.pdf
- cells-1366984 -Fig S4-2021-10-31.pdf
- cells-1366984 -Fig S5-2021-10-31.pdf
- supplementary Fig S1-2021-11-11-new.pdf
